# Supplementary material for: Future Prospects of Metabolic and Bariatric Surgery: A Comprehensive Review
Source: Healthcare (Basel). 2024 Aug 26;12(17):1707. doi: 10.3390/healthcare12171707 (PMC11395476; doi:10.3390/healthcare12171707)
Supplement: Supplementary file 1 [file healthcare-12-01707-s001.zip]

Archive with 1 entries (1 files):
- healthcare-3131109-supplementary.pdf
